# Supplementary material for: Data Processing of SPR Curve Data to Maximize the Extraction of Changes in Electrochemical SPR Measurements
Source: Biosensors (Basel). 2022 Aug 8;12(8):615. doi: 10.3390/bios12080615 (PMC9406148; doi:10.3390/bios12080615)
Supplement: Supplementary file 1 [file biosensors-12-00615-s001.zip]

Archive with 1 entries (1 files):
- biosensors-1804076-supplementary.pdf
